# Supplementary material for: A Rag GTPase dimer code defines the regulation of mTORC1 by amino acids
Source: Nat Cell Biol. 2022 Sep 12;24(9):1394–406. doi: 10.1038/s41556-022-00976-y (PMC9481461; doi:10.1038/s41556-022-00976-y)
Supplement: Supplementary file 3 — Oligonucleotide sequences used in the study. [file 41556_2022_976_MOESM3_ESM.xlsx]

## Sheet: Table S1
A Rag GTPase Dimer Code Defines the Regulation of mTORC1 by Amino Acids
Gollwitzer, Grützmacher et al.
Supplementary Table 1. Oligonucleotide sequences used in the study.
Name	Sequence
PCR oligos for p18/LAMTOR1 cloning into pcDNA3-FLAG
p18for_EcoRI	5’ tagaattcGGGTGCTGCTACAGCAGCGAGAACGA 3’
p18rev_NotI	5’ gaatgcggccgcTCATGGGATCCCAAACTGTACAACCAGCT 3’
PCR oligos for RagB cloning into pcDNA3-FLAG and pcDNA3-HA
RagBfor_EcoRI	5' gcggaattcATGGAAGAATCTGACTCTGAGAAAACGACG 3'
RagBrev_NotI	5' gaatgcggccgcTTAGCGCATGAGAAGACACTGCTTTGGTCCA 3'
PCR oligos for RagD cloning into pcDNA3-FLAG and pcDNA3-HA
RagDfor_EcoRI	5' gcggaattcATGAGCCAGGTGCTGGGGAAGCCGCAGCCG 3'
RagDrev_NotI	5' gaatgcggccgcCTACAGCAGCACTCTAGGGGTCCCATTAGGG 3'
PCR internal oligos for generating the pcDNA3-HA-RagC T90N and W115R mutants (used with RagC_ext oligos below)
RagC-T90N_int_for	5’ ACCCAACGAGAACCTCTTTTTGGA 3’
RagC-T90N_int_rev	5’ TCCAAAAAGAGGTTCTCGTTGGGT 3’
RagC-W115R_int_for	5’ ATTTCCAGATACGGGATTTTCCT 3’
RagC-W115R_int_rev	5’ AGGAAAATCCCGTATCTGGAAAT 3’
PCR oligos to generate the intermediate pcDNA3-HA-RagDC chimera (used with RagC_ext oligos below)
RagDC_int_for	5’ AAGCCGAGGATTCTGCTCAT 3’
RagDC_int_rev	5’ ATGAGCAGAATCCTCGGCTT 3’
PCR external oligos to generate the RagC mutants and intermediate RagDC chimera
RagC_ext_for_NdeI	5’ GTGTATcatatgCCAAGTACGCCCCCTA 3’
RagC_ext_rev_NotI	5’ GAATgcggccgcCTAGATGGCGTTTCGTGGCGTGCCATT 3’
GeneArt string oligo to generate the RagDCD chimera from the RagDC intermediate construct
RagDCD_Genestring_HpaI	5’ ATAAGAATgttaacCCAGACATGAATTTTGAGGTTTTTATTCACAAAGTTGATGGTCTGTCTGATGATCACAAAATAGAAACACAGAGGGACATTCATCAAAGGGCCAATGATGACCTTGCAGATGCTGGGCTAGAAAAACTCCATCTTAGCTTTTATCTGACTAGTATCTATGACCATTCAATATTTGAAGCCTTTAGTAAGGTGGTGCAGAAACTCATTCCACAACTGCCGACCTTGGAAAACCTATTAAATATCTTTATATCAAATTCAGGTATTGAAAAAGCTTTTCTCTTTGATGTTGTCAGCAAAATCTACATTGCAACAGACAGTTCCCCTGTGGATATGCAATCTTATGAACTTTGCTGTGACATGATCGATGTTGTAATTGATGTGT…
Oligos for sgRNA expression from the PX459 vector for CRISPR/Cas9 KO cell line generation
sgRagA_for	5’ caccgATTACATTGCTCGCGACACC 3’
sgRagA_rev	5’ aaacGGTGTCGCGAGCAATGTAATc 3’
sgRagB_5'_for	5’ caccgCTGCCTATTCTCATCGCCTA 3’
sgRagB_5'_rev	5’ aaacTAGGCGATGAGAATAGGCAGc 3’
sgRagB_3'_for	5’ caccgTACATCCAACACTTATGTGA 3’
sgRagB_3'_rev	5’ aaacTCACATAAGTGTTGGATGTAc 3’
sgRagC_5'_for	5’ caccgATCGGCCGCGCCGTAACTGC 3’
sgRagC_5'_rev	5’ aaacGCAGTTACGGCGCGGCCGATc 3’
sgRagC_3'_for	5’ caccgTAGTCTGAATCCCAGCGTCG 3’
sgRagC_3'_rev	5’ aaacCGACGCTGGGATTCAGACTAc 3’
sgRagD_5'_for	5’ caccgTGACTCCTCCGCCGGCGGGC 3’
sgRagD_5'_rev	5’ aaacGCCCGCCGGCGGAGGAGTCAc 3’
sgRagD_3'_for	5’ caccgAGATTGGAGCTACAAGCTCC 3’
sgRagD_3'_rev	5’ aaacGGAGCTTGTAGCTCCAATCTc 3’
RT-qPCR gene-specific oligos
GPNMB_for	5’ CCTGATATTCCCTAGATGCCA 3’
GPNMB_rev	5’ AAACCAGCCTCATTTCTGC 3’
UAP1L1_for	5’ CGTATGTGGATGAGGAGGG 3’
UAP1L1_rev	5’ GCAAAGTTCTTAGCAAACCG 3’
RPL13a_for	5’ CCGCCCTACGACAAGAAA 3’
RPL13a_rev	5’ AGGCGCCCCAGATAGG 3’
PCR primers for gDNA amplification and sequencing of the RRAGA-D loci
RagA_fwd	5’ GGAAAGCGAGCGTATCTCCC 3’
RagA_rev	5’ GAAGATTTTGGCGTCAGGAG 3’
RagB_fwd	5’ TCACCTCTTTGCGGGTGAAG 3’
RagB_rev	5’ ATTTGAACACCCCCACTTCCA 3’
RagC_fwd	5’ AGCACCATGTCCCTGCAGTA 3’
RagC_rev	5’ ACTTGGCTTCAGCTGACTTG 3’
RagD_fwd	5’ TAGCTCAGGACTGTAAGCAG 3’
RagD_rev	5’ AAGGCGCCAAGGGGAGGAAA 3’
