# Supplementary material for: A Rag GTPase dimer code defines the regulation of mTORC1 by amino acids
Source: Nat Cell Biol. 2022 Sep 12;24(9):1394–406. doi: 10.1038/s41556-022-00976-y (PMC9481461; doi:10.1038/s41556-022-00976-y)
Supplement: Source Data Fig. 1 — Numerical source data. [file 41556_2022_976_MOESM5_ESM.xlsx]

## Sheet: Figure 1c-f
A Rag GTPase Dimer Code Defines the Regulation of mTORC1 by Amino Acids
Gollwitzer, Grützmacher et al.
Numerical Source Data Table
Figures 1c-f
Fig. 1c
p-TFEB/tubulin	Replicate 1	Replicate 2	Replicate 3	Replicate 4	Replicate 5	Mean	SEM
WT +AA	0.798058	2.76728	1.82006	1.91581	2.15776	1.89179	0.319311
WT –AA	0.0112527	0.0576169	0.14161	0.112913	0.00965152	0.0666089	0.0266069
WT –/+AA	2.46603	2.08665	2.27839	1.40262	2.8419	2.21512	0.238378
RagA/C +AA	0.104741	0.344501	0.130312	0.138717	0.128288	0.169312	0.0441592
RagA/C –AA	0	0.135819	0.0423706	0.0274311	0.026476	0.0464193	0.0233685
RagA/C –/+AA	0.10505	0.181639	0.00913926	0.0485838	0.0560153	0.0800856	0.0296155
RagA/D +AA	2.86047	2.29786	2.3111	2.30957	2.39425	2.43465	0.107837
RagA/D –AA	0.0768058	0.575411	0.162266	0.857539	0.417269	0.417858	0.141384
RagA/D –/+AA	2.44621	0.764511	2.50997	1.87514	1.52908	1.82498	0.321699
Fig. 1d
TFEB (upper/lower band)	Replicate 1	Replicate 2	Replicate 3	Replicate 4	Replicate 5	Mean	SEM
WT +AA	2.99522	5.52814	2.75269	4.14809	2.56222	3.59727	0.555822
WT –AA	0.207698	0.0145093	0.235413	0.00415503	0.475018	0.187359	0.0862877
WT –/+AA	2.65968	5.05405	1.74921	3.14775	1.27068	2.77627	0.658086
RagA/C +AA	0.347873	0.102557	0.0478723	0.0187322	0.377127	0.178832	0.0763203
RagA/C –AA	0.161755	0.00383675	0.0338867	0.0141285	0.0717069	0.0570627	0.0286255
RagA/C –/+AA	0.459049	0.00217081	0.0260828	0.00841467	0.192129	0.137569	0.0876838
RagA/D +AA	2.13135	3.33534	5.31982	5.82279	3.93493	4.10885	0.668697
RagA/D –AA	0.399477	0.0157579	0.232884	0.0418793	0.368608	0.211721	0.0798628
RagA/D –/+AA	2.0979	3.7951	4.19136	2.93376	3.4944	3.30251	0.364458
Fig. 1e
TFE3 (upper/lower band)	Replicate 1	Replicate 2	Replicate 3	Replicate 4	Replicate 5	Mean	SEM
WT +AA	6.24023	1.5928	3.83723	3.74132	1.74108	3.43053	0.848171
WT –AA	0.0389073	0.00170783	0.0259768	0.00502762	0.164589	0.0472417	0.0301226
WT –/+AA	3.75574	1.1386	1.29446	1.76153	0.86572	1.76321	0.518919
RagA/C +AA	0.0901011	0.0398145	0	0.0206339	0.0302903	0.036168	0.0150101
RagA/C –AA	0.00940616	0.00411008	0.0441251	0.0090861	0.00328855	0.0140032	0.00763321
RagA/C –/+AA	0.0169497	0.00499317	0.0644736	0	0.0160527	0.0204938	0.0114603
RagA/D +AA	1.83019	7.29795	2.38193	5.10828	2.81765	3.8872	1.01895
RagA/D –AA	0.0129039	0.270931	0.0610379	0.285218	0.122562	0.150531	0.0549405
RagA/D –/+AA	1.21571	5.24602	2.09091	3.70523	3.32113	3.1158	0.692393
Fig. 1f
p-S6K/S6K	Replicate 1	Replicate 2	Replicate 3	Replicate 4	Replicate 5	Mean	SEM
WT +AA	1.12564	0.839066	1.59344	1.22861	1.93732	1.34482	0.191076
WT –AA	0.167514	0.0310628	0.126114	0.136581	0.0466168	0.101578	0.0266157
WT –/+AA	1.04107	1.23333	1.23985	1.18099	1.39493	1.21803	0.0568716
RagA/C +AA	1.67814	1.68532	1.40029	1.80339	1.41993	1.59742	0.079695
RagA/C –AA	1.10505	0.945185	0.58955	0.996825	0.282748	0.783871	0.152219
RagA/C –/+AA	1.63652	1.21218	1.39791	1.30191	1.23481	1.35667	0.0770538
RagA/D +AA	1.02382	1.33848	1.61909	1.18899	2.03984	1.44205	0.178658
RagA/D –AA	0.419224	0.0112244	0.148554	0.0591026	0.0305038	0.133722	0.0751529
RagA/D –/+AA	0.680272	1.11351	1.39977	0.853878	0.572536	0.923994	0.15002

## Sheet: Figure 1h
A Rag GTPase Dimer Code Defines the Regulation of mTORC1 by Amino Acids
Gollwitzer, Grützmacher et al.
Numerical Source Data Table
Figure 1h
mTOR/LAMP2 colocalization
(Manders' coefficient)
	Replicate 1			Replicate 2
	WT	RagA/C	RagA/D	RagA/C	RagA/D
	0.836	0.419	0.684	0.498	0.549
	0.692	0.384	0.655	0.298	0.556
	0.152	0.278	0.517	0.288	0.581
	0.54	0.765	0.781	0.227	0.512
	0.126	0.501	0.768	0.358	0.535
	0.211	0.231	0.552	0.423	0.662
	0.103	0.309	0.798	0.151	0.497
	0.24	0.521	0.456	0.409	0.684
	0.646	0.534	0.546	0.504	0.841
	0.54	0.618	0.557	0.433	0.573
	0.551	0.228	0.558	0.332	0.614
	0.7	0.404	0.65	0.309	0.552
	0.543	0.362	0.664	0.54	0.57
	0.4	0.412	0.705	0.455	0.687
	0.642	0.285	0.721	0.307	0.537
	0.317	0.307	0.711	0.374	0.589
	0.736	0.434	0.811	0.37	0.605
	0.664	0.8	0.496	0.635	0.661
	0.557	0.225	0.779	0.466	0.466
	0.775	0.379	0.762	0.502	0.539
	0.606	0.228	0.55	0.35	0.61
	0.667	0.285	0.212	0.655	0.545
	0.513	0.383	0.489	0.591	0.604
	0.539	0.625	0.803	0.58	0.762
	0.625	0.694	0.731	0.614	0.577
	0.735	0.645	0.668	0.195	0.51
	0.551	0.719	0.563	0.329	0.757
	0.251	0.716	0.762	0.465	0.811
	0.607	0.65	0.562	0.646	0.59
	0.552	0.462	0.757	0.582	0.527
	0.667	0.651	0.519	0.463	0.717
	0.554	0.478	0.165	0.732	0.698
	0.563	0.619	0.66	0.515	0.555
	0.553	0.486	0.752	0.503	0.749
	0.794	0.43	0.637	0.627	0.817
	0.627	0.604	0.723	0.687	0.548
	0.682	0.607	0.533	0.503	0.519
	0.596	0.43	0.641	0.71	0.48
	0.183	0.685	0.697	0.482	0.586
	0.615	0.432	0.618	0.512	0.464
				0.652	0.688
				0.413	0.693
				0.472	0.549
				0.505	0.846
				0.429	0.707
				0.579	0.467
				0.756	0.605
				0.725	0.423
				0.35	0.824
				0.532	0.657
n (individual cells)	40	40	40	50	50
Mean	0.536275	0.480625	0.630325	0.48066	0.6139
SEM	0.0304616	0.0260947	0.0227177	0.0203969	0.0152665
