# Supplementary material for: A Rag GTPase dimer code defines the regulation of mTORC1 by amino acids
Source: Nat Cell Biol. 2022 Sep 12;24(9):1394–406. doi: 10.1038/s41556-022-00976-y (PMC9481461; doi:10.1038/s41556-022-00976-y)
Supplement: Source Data Fig. 2 — Numerical source data. [file 41556_2022_976_MOESM7_ESM.xlsx]

## Sheet: Figure 2b
A Rag GTPase Dimer Code Defines the Regulation of mTORC1 by Amino Acids
Gollwitzer, Grützmacher et al.
Numerical Source Data Table
Figure 2b
TFE3 localization scoring
	Replicate 1			Replicate 2			Replicate 3
	cytosolic	intermediate	nuclear	cytosolic	intermediate	nuclear	cytosolic	intermediate	nuclear
WT	29	18	3	25	22	3	19	25	6
qKO-Luc	0	9	41	0	4	46	0	7	43
RagA/C	4	36	10	12	23	11	13	21	16
RagA/D	29	19	2	49	1	0	47	3	0

## Sheet: Figure 2c
A Rag GTPase Dimer Code Defines the Regulation of mTORC1 by Amino Acids
Gollwitzer, Grützmacher et al.
Numerical Source Data Table
Figure 2c
relative gene expression
GPNMB	Replicate 1	Replicate 2	Replicate 3	Replicate 4	Replicate 5	Replicate 6	Replicate 7	Mean	SEM
WT	1	1	1	1	1	1	1	1	0
qKO	8.60429	10.2697	4.27801	2.51922	21.6547	4.63661	6.62621	8.36981	2.43046
RagA/C	4.44678	0.219168	4.39376	0.259346	12.3362	3.8767	5.67727	4.45846	1.5391
RagA/D	0.206169	0.626564	0.351158	0.0257079	0.77059	0.699696	0	0.382841	0.121153
UAP1L1	Replicate 1	Replicate 2	Replicate 3	Replicate 4	Replicate 5	Replicate 6	Mean	SEM
WT	1	1	1	1	1	1	1	0
qKO	7.18383	1.46697	1.84525	12.9831	4.64849	1.31689	4.90742	1.867
RagA/C	0.0695956	1.41167	1.90384	1.44032	3.02332	2.57738	1.73769	0.4228
RagA/D	2.14704	0.478486	0.426826	1.06693	0.874212	0.355248	0.891457	0.275773

## Sheet: Figure 2e
A Rag GTPase Dimer Code Defines the Regulation of mTORC1 by Amino Acids
Gollwitzer, Grützmacher et al.
Numerical Source Data Table
Figure 2e
LysoTracker signal intensity
	Replicate 1				Replicate 2				Replicate 3
	WT	Luc	RagA/C	RagA/D	WT	Luc	RagA/C	RagA/D	WT	Luc	RagA/C	RagA/D
	17405	24447	20701	15161	13000	40568	8167	17334	13406	22759	16055	14812
	14700	23674	22229	24726	13039	23555	7835	8922	15575	13001	20097	11286
	16285	23858	20242	18205	16988	30141	8800	10021	14268	33170	23421	12418
	12531	16934	33835	15751	8728	34974	4972	8096	10795	14669	15411	12509
	15333	21763	27837	15091	14129	29554	12074	7499	14420	18296	14371	14385
	15861	22995	47635	19439	15781	35344	29015	4087	14444	30860	14083	11157
	14900	25708	22034	17360	13662	21046	28637	12513	14633	31650	12412	12272
	14605	22263	44917	19797	17216	19331	19235	9281	15244	26642	16142	12431
	16404	22602	36024	19921	14225	19047	9654	11485	16989	5196	15595	11525
	15606	22409	27084	17121	13999	39913	7107	8111	12370	34260	11129	13265
	15742	37573	22918	15487	10697	61705	16860	5747	16090	35927	10420	12276
	18561	38049	25721	17352	23619	43371	7030	5366	14778	28813	15621	14871
	22662	27066	21776	13914	16256	43105	6093	8194	13595	28359	13057	12772
	16555	26492	27635	15696	32661	28844	12323	5613	15702	7722	12162	11572
	17309	27467	59331	17031	11764	29835	8930	6635	13681	11660	11455	11437
	14408	24526	39604	14324	15686	28462	12920	8846	16249	22967	10745	14333
	13631	31685	19770	20450	18835	51596	6310	8820	14176	26249	10924	12831
	13496	30621	18643	19570	14876	27037	7380	11871	21081	25640	13860	14462
	18816	49125	18669	17173	11735	31200	8864	7813	14755	12195	11598	13092
	13598	27806	20195	18341	17531	24405	13739	11177	14833	22472	11916	11770
	14308	58511	19143	14211	14484	17387	11846	6299	14687	33362	10828	10985
	15683	33567	14400	14496	11196	18498	10025	17148	20653	12543	16260	10393
	13589	50944	15100	15881	12641	17670	19814	10434	14193	17200	18031	11347
	18957	30549	18069	15883	19695	34198	11405	7276	15831	12074	13477	12198
	17387	27159	14242	18009	13549	22560	6366	10037	14928	23549	15787	12019
	14576	86490	36134	25857	11088	33272	52977	4821	13242	22484	12924	10813
	15612	39688	14442	15201	10470	31265	40372	5722	12385	25213	13393	11867
	15730	79093	15417	25724	15084	34782	10698	6111	12527	24495	16085	10676
	16611	59141	17139	16588	8171	20837	41666	9037	14258	26545	28752	12946
	14629	79047	26601	13743	19530	13634	19172	5056	13836	40484	16426	11056
	17439	74317	35578	30470	12658	65907	10692	6196	13396	18979	13582	11949
	13825	35164	15920	11833	11477	52523	16118	6240	14756	39239	12169	12054
	13524	71666	13711	14464	11293	51360	9467	9869	13962	40340	15283	12108
	15156	76495	14715	13435	21777	51731	7261	6657	12839	29483	22441	12366
	15728	85186	17764	15063	13831	29489	40731	9054	12726	11487	24962	12011
	18088	31352	31117	16724	11590	50328	18052	11291	13237	25621	16603	10693
	15647	17231	42697	27784	13777	11588	7557	8033	10318	46595	12614	12064
	17465	18080	31640	20482	16575	13411	16096	6945	15043	34766	12726	11926
	18260	25789	76905	15900	15907	14418	8506	9629	12358	34380	10858	10552
	19576	18260	30078	17341	9308	17422	9721	5541	12228	25807	11190	9999
	16316	81644	29729	16900	8386	36302	8357	8693	18815	12724	13585	10644
	13613	23620	16365	18716	13201	25965	23306	9363	14437	20195	17858	10735
	16968	18564	29228	21295	25785	22840	13736	9723	17096	40913	15473	10612
	15659	25971	27298	14172	14911	25313	14861	7044	34191	15932	16128	9880
	18759	28664	37000	15519	12880	24823	7703	12716	14911	29526	13575	10230
	16488	59044	23350	17020	10138	18764	9799	7619	13497	13323	15856	15127
	14548	40645	21563	19132	15975	56207	11783	6390	12055	33931	15477	11377
	18095	53331	20245	16098	9382	22873	17108	8964	13056	15206	12218	15525
	16611	49923	19943	15233	14980	14702	17463	7411	14601	24898	22651	11645
	17198	24980	22599	18133	12060	45385	6548	14688	15096	22778	13479	12798
n (individual cells)	50	50	50	50	50	50	50	50	50	50	50	50
Mean	16089.1	39023.6	26498.6	17664.3	14524.5	31169.7	14703	8628.76	14844.8	24531.6	15023.3	12081.4
SEM	275.285	2960.13	1730.7	534.366	640.892	1912.97	1467.17	406.345	487.974	1369.07	552.913	195.062
