# Supplementary material for: A Rag GTPase dimer code defines the regulation of mTORC1 by amino acids
Source: Nat Cell Biol. 2022 Sep 12;24(9):1394–406. doi: 10.1038/s41556-022-00976-y (PMC9481461; doi:10.1038/s41556-022-00976-y)
Supplement: Source Data Fig. 3 — Numerical source data. [file 41556_2022_976_MOESM9_ESM.xlsx]

## Sheet: Figure 3b
A Rag GTPase Dimer Code Defines the Regulation of mTORC1 by Amino Acids
Gollwitzer, Grützmacher et al.
Numerical Source Data Table
Figure 3b
HA/LAMP2 colocalization
(Manders' coefficient)
	Replicate 1		Replicate 2		Replicate 3
	RagA/C	RagA/D	RagA/C*	RagA/D*	RagA/C**	RagA/D**
	0.602	0.686	0.172	0.849	0.494	0.708
	0.573	0.558	0.52	0.516	0.531	0.649
	0.694	0.639	0.854	0.804	0.599	0.715
	0.478	0.748	0.746	0.774	0.409	0.695
	0.71	0.666	0.295	0.783	0.571	0.687
	0.223	0.468	0.427	0.74	0.695	0.547
	0.56	0.395	0.604	0.822	0.799	0.744
	0.491	0.779	0.677	0.79	0.564	0.734
	0.306	0.661	0.327	0.852	0.602	0.802
	0.22	0.505	0.544	0.813	0.827	0.808
	0.018	0.635	0.666	0.679	0.79	0.807
	0.82	0.595	0.477	0.636	0.378	0.901
	0.534	0.508	0.554	0.697	0.4	0.814
	0.624	0.624	0.589	0.773	0.567	0.654
	0.694	0.681	0.209	0.805	0.396	0.665
	0.642	0.688	0.405	0.541	0.287	0.725
	0.451	0.776	0.589	0.799	0.391	0.799
	0.546	0.536	0.538	0.782	0.703	0.805
	0.123	0.459	0.783	0.705	0.622	0.698
	0.367	0.502	0.417	0.768	0.733	0.816
	0.169	0.727	0.768	0.89	0.177	0.606
	0.598	0.649	0.682	0.853	0.677	0.928
	0.392	0.565	0.386	0.528	0.658	0.626
	0.504	0.738	0.417	0.379	0.24	0.39
	0.283	0.626	0.488	0.59	0.463	0.711
	0.643	0.683	0.695	0.455	0.338	0.766
	0.183	0.454	0.479	0.619	0.878	0.849
	0.341	0.563	0.68	0.754	0.574	0.735
	0.564	0.214	0.699	0.769	0.392	0.713
	0.623	0.732	0.454	0.476	0.652	0.706
	0.507	0.714	0.643	0.78	0.725	0.804
	0.941	0.626	0.722	0.782	0.691	0.771
	0.78	0.52	0.662	0.838	0.872	0.71
	0.468	0.562	0.639	0.794	0.556	0.647
	0.474	0.749	0.27	0.655	0.696	0.738
	0.743	0.761	0.667	0.752	0.772	0.767
	0.406	0.7	0.531	0.828	0.554	0.645
	0.626	0.685	0.681	0.842	0.634	0.855
	0.374	0.508	0.631	0.785	0.748	0.907
	0.65	0.511	0.643	0.645	0.792	0.848
			0.609	0.698	0.078	0.602
			0.667	0.546	0.744	0.796
			0.372	0.783	0.651	0.71
			0.832	0.692	0.609	0.777
			0.642	0.849	0.751	0.667
			0.018	0.773	0.404	0.817
			0.341	0.628	0.206	0.778
			0.787	0.719	0.573	0.233
			0.73	0.669	0.689	0.821
			0.665	0.722	0.041	0.785
n (individual cells)	40	40	50	50	50	50
Mean	0.498625	0.6099	0.55786	0.72042	0.56386	0.72962
SEM	0.0321042	0.0190331	0.0254621	0.0165689	0.0285093	0.016946
* Data also plotted as Replicate #2 of Extended Data Fig. 5b (shown in Rev. Fig. 9).
** Data also plotted as Replicate #1 of Extended Data Fig. 5b.

## Sheet: Figure 3d
A Rag GTPase Dimer Code Defines the Regulation of mTORC1 by Amino Acids
Gollwitzer, Grützmacher et al.
Numerical Source Data Table
Figure 3d
Relative Rag-Lysosome affinity	Replicate 1	Replicate 2	Replicate 3	Mean	SEM
RagA/C	0.49	1.104	0.745	0.779667	0.178092
RagA/D	2.819	2.602	2.341	2.58733	0.138181

## Sheet: Figure 3f
A Rag GTPase Dimer Code Defines the Regulation of mTORC1 by Amino Acids
Gollwitzer, Grützmacher et al.
Numerical Source Data Table
Figure 3f
Relative Rag-p18 binding	Replicate 1	Replicate 2	Replicate 3	Mean	SEM
RagA/C	0.344	0.516	0.58	0.48	0.0704651
RagA/D	3.697	3.343	2.415	3.15167	0.382247
