# Supplementary material for: A Rag GTPase dimer code defines the regulation of mTORC1 by amino acids
Source: Nat Cell Biol. 2022 Sep 12;24(9):1394–406. doi: 10.1038/s41556-022-00976-y (PMC9481461; doi:10.1038/s41556-022-00976-y)
Supplement: Source Data Fig. 4 — Numerical source data. [file 41556_2022_976_MOESM11_ESM.xlsx]

## Sheet: Figure 4d-e
A Rag GTPase Dimer Code Defines the Regulation of mTORC1 by Amino Acids
Gollwitzer, Grützmacher et al.
Numerical Source Data Table
Figures 4d-e
Fig. 4d
p-TFEB/tubulin	Replicate 1	Replicate 2	Replicate 3	Replicate 4	Mean	SEM
RagA/C	0.088	0.003	0.026	0.244	0.09025	0.0543022
RagA/DCD	1.287	1.207	1.391	1.293	1.2945	0.0376685
RagA/D	1.419	1.427	1.44	1.353	1.40975	0.0194052
Fig. 4e
TFE3 (upper/lower band)	Replicate 1	Replicate 2	Replicate 3	Replicate 4	Mean	SEM
RagA/C	0	0	0	0.073	0.01825	0.01825
RagA/DCD	1.268	1.221	6.109	4.136	3.1835	1.18976
RagA/D	3.559	6.619	3.164	5.844	4.7965	0.847311

## Sheet: Figure 4g
A Rag GTPase Dimer Code Defines the Regulation of mTORC1 by Amino Acids
Gollwitzer, Grützmacher et al.
Numerical Source Data Table
Figure 4g
Relative Rag-p18 binding	Replicate 1	Replicate 2	Replicate 3	Mean	SEM
RagA/C	0.329	0.165	0.223	0.239	0.0480139
RagA/DCD	3.139	3.99	4.82	3.983	0.485276
RagA/D	4.967	4.82	4.177	4.65467	0.242574
