# Supplementary material for: A Rag GTPase dimer code defines the regulation of mTORC1 by amino acids
Source: Nat Cell Biol. 2022 Sep 12;24(9):1394–406. doi: 10.1038/s41556-022-00976-y (PMC9481461; doi:10.1038/s41556-022-00976-y)
Supplement: Source Data Fig. 5 — Numerical source data. [file 41556_2022_976_MOESM13_ESM.xlsx]

## Sheet: Figure 5c-f
A Rag GTPase Dimer Code Defines the Regulation of mTORC1 by Amino Acids
Gollwitzer, Grützmacher et al.
Numerical Source Data Table
Figures 5c-f
Fig. 5c
p-TFEB/tubulin	Replicate 1	Replicate 2	Replicate 3	Mean	SEM
RagA/C	0.17	0.185	0.157	0.170667	0.00808977
RagA/C T90N	1.161	1.069	1.014	1.08133	0.042881
RagA/C W115R	1.272	1.167	1.194	1.211	0.0314802
RagA/D	1.306	1.662	1.706	1.558	0.126639
Fig. 5d
TFEB (upper/lower band)	Replicate 1	Replicate 2	Replicate 3	Mean	SEM
RagA/C	0.002	0.017	0.0386606	0.0192202	0.0106411
RagA/C T90N	0.671	1.105	0.982304	0.919435	0.129168
RagA/C W115R	1.854	1.66043	1.38271	1.63238	0.136771
RagA/D	4.081	3.0003	2.55541	3.21224	0.452969
Fig. 5e
TFE3 (upper/lower band)	Replicate 1	Replicate 2	Replicate 3	Mean	SEM
RagA/C	0.0784055	0.0750031	0.164011	0.105807	0.0291188
RagA/C T90N	0.617245	0.756318	0.927797	0.76712	0.0898112
RagA/C W115R	0.704198	1.09823	1.128	0.97681	0.136576
RagA/D	2.90894	2.37514	2.89969	2.72792	0.176412
Fig. 5f
p-S6K/S6K	Replicate 1	Replicate 2	Replicate 3	Mean	SEM
RagA/C	1.4033	1.14625	0.670005	1.07319	0.214813
RagA/C T90N	1.06237	0.935181	1.09786	1.0318	0.0493847
RagA/C W115R	0.75845	0.7271	0.936721	0.807424	0.0652789
RagA/D	0.957674	1.16947	1.55334	1.22683	0.17433

## Sheet: Figure 5h
A Rag GTPase Dimer Code Defines the Regulation of mTORC1 by Amino Acids
Gollwitzer, Grützmacher et al.
Numerical Source Data Table
Figure 5h
mTOR/LAMP2 colocalization
(Manders' coefficient)
	Replicate 1				Replicate 2				Replicate 3
	RagA/C	RagA/C T90N	RagA/C W115R	RagA/D	RagA/C	RagA/C T90N	RagA/C W115R	RagA/D	RagA/C	RagA/C T90N	RagA/C W115R	RagA/D
	0.392	0.682	0.731	0.586	0.366	0.734	0.741	0.751	0.368	0.577	0.452	0.676
	0.438	0.687	0.381	0.606	0.722	0.721	0.616	0.618	0.379	0.627	0.548	0.587
	0.516	0.738	0.611	0.632	0.722	0.657	0.631	0.708	0.296	0.581	0.571	0.595
	0.52	0.713	0.714	0.505	0.688	0.627	0.395	0.724	0.425	0.241	0.481	0.877
	0.283	0.502	0.487	0.606	0.458	0.571	0.661	0.594	0.329	0.511	0.608	0.727
	0.535	0.727	0.604	0.548	0.504	0.602	0.26	0.567	0.502	0.386	0.459	0.529
	0.598	0.786	0.702	0.735	0.449	0.63	0.072	0.629	0.322	0.49	0.747	0.504
	0.719	0.627	0.605	0.486	0.414	0.397	0.555	0.518	0.563	0.375	0.691	0.441
	0.385	0.912	0.524	0.747	0.533	0.646	0.634	0.743	0.389	0.516	0.601	0.512
	0.564	0.727	0.568	0.716	0.497	0.558	0.738	0.724	0.383	0.341	0.446	0.517
	0.343	0.542	0.825	0.708	0.508	0.601	0.735	0.648	0.398	0.534	0.835	0.826
	0.363	0.369	0.869	0.78	0.534	0.537	0.661	0.591	0.543	0.421	0.745	0.704
	0.564	0.803	0.522	0.607	0.312	0.462	0.67	0.62	0.379	0.493	0.421	0.642
	0.407	0.671	0.805	0.696	0.527	0.483	0.653	0.573	0.382	0.65	0.684	0.703
	0.534	0.78	0.563	0.623	0.459	0.609	0.788	0.73	0.575	0.364	0.462	0.484
	0.569	0.734	0.71	0.501	0.335	0.257	0.636	0.611	0.621	0.44	0.628	0.608
	0.392	0.583	0.647	0.638	0.313	0.783	0.625	0.678	0.373	0.511	0.544	0.69
	0.755	0.761	0.687	0.647	0.427	0.466	0.585	0.805	0.396	0.699	0.547	0.786
	0.47	0.314	0.644	0.695	0.601	0.521	0.76	0.45	0.444	0.596	0.616	0.64
	0.583	0.62	0.7	0.617	0.318	0.596	0.675	0.721	0.454	0.505	0.726	0.713
	0.429	0.701	0.698	0.477	0.397	0.608	0.597	0.819	0.33	0.486	0.399	0.71
	0.565	0.807	0.708	0.827	0.709	0.435	0.771	0.755	0.295	0.608	0.287	0.483
	0.48	0.608	0.806	0.568	0.335	0.608	0.738	0.458	0.717	0.603	0.42	0.529
	0.526	0.76	0.598	0.628	0.511	0.734	0.616	0.421	0.303	0.587	0.509	0.79
	0.444	0.77	0.77	0.464	0.548	0.834	0.796	0.533	0.535	0.626	0.524	0.843
	0.562	0.361	0.642	0.697	0.478	0.547	0.729	0.574	0.346	0.375	0.476	0.737
	0.747	0.636	0.702	0.841	0.364	0.744	0.718	0.234	0.357	0.605	0.624	0.493
	0.632	0.416	0.675	0.684	0.559	0.827	0.822	0.752	0.489	0.54	0.848	0.414
	0.421	0.55	0.773	0.662	0.677	0.633	0.735	0.638	0.451	0.554	0.509	0.458
	0.75	0.654	0.716	0.548	0.43	0.657	0.774	0.385	0.403	0.538	0.746	0.618
	0.495	0.48	0.586	0.776	0.539	0.786	0.78	0.628	0.435	0.344	0.55	0.745
	0.665	0.472	0.737	0.562	0.392	0.79	0.678	0.583	0.139	0.724	0.554	0.655
	0.627	0.671	0.509	0.545	0.514	0.58	0.926	0.747	0.352	0.49	0.65	0.875
	0.473	0.664	0.723	0.649	0.41	0.232	0.83	0.559	0.48	0.364	0.759	0.634
	0.5	0.525	0.552	0.716	0.365	0.681	0.719	0.396	0.351	0.625	0.608	0.663
	0.545	0.626	0.397	0.633	0.384	0.614	0.689	0.57	0.48	0.393	0.639	0.647
	0.124	0.536	0.517	0.48	0.439	0.646	0.671	0.515	0.383	0.565	0.439	0.497
	0.401	0.487	0.076	0.658	0.472	0.745	0.847	0.697	0.428	0.476	0.459	0.395
	0.644	0.592	0.683	0.85	0.611	0.431	0.749	0.543	0.544	0.629	0.735	0.574
	0.677	0.717	0.766	0.739	0.556	0.735	0.521	0.525	0.296	0.268	0.619	0.7
	0.121	0.403	0.533	0.49	0.427	0.644	0.69	0.418	0.294	0.433	0.735	0.821
	0.669	0.418	0.335	0.614	0.638	0.478	0.643	0.608	0.352	0.725	0.541	0.634
	0.573	0.646	0.841	0.641	0.532	0.498	0.727	0.612	0.402	0.405	0.585	0.843
	0.582	0.692	0.602	0.695	0.578	0.658	0.776	0.67	0.383	0.642	0.737	0.379
	0.662	0.45	0.733	0.637	0.459	0.632	0.635	0.623	0.332	0.631	0.667	0.754
	0.427	0.467	0.445	0.633	0.177	0.607	0.5	0.693	0.458	0.568	0.626	0.525
	0.451	0.596	0.43	0.247	0.219	0.542	0.668	0.518	0.351	0.705	0.653	0.699
	0.586	0.53	0.563	0.594	0.601	0.289	0.737	0.691	0.507	0.638	0.777	0.434
	0.516	0.62	0.807	0.603	0.615	0.306	0.646	0.709	0.439	0.393	0.815	0.396
	0.606	0.608	0.783	0.498	0.456	0.623	0.551	0.466	0.576	0.701	0.77	0.532
n (individual cells)	50	50	50	50	50	50	50	50	50	50	50	50
Mean	0.5166	0.61482	0.6321	0.6267	0.48158	0.59204	0.6674	0.60686	0.41458	0.52198	0.60144	0.62476
SEM	0.019411	0.0189696	0.0211864	0.0156601	0.0175565	0.0199363	0.0200043	0.0171051	0.0143435	0.0171417	0.0182465	0.0193741
