# Supplementary material for: A Rag GTPase dimer code defines the regulation of mTORC1 by amino acids
Source: Nat Cell Biol. 2022 Sep 12;24(9):1394–406. doi: 10.1038/s41556-022-00976-y (PMC9481461; doi:10.1038/s41556-022-00976-y)
Supplement: Source Data Fig. 6 — Numerical source data. [file 41556_2022_976_MOESM15_ESM.xlsx]

## Sheet: Figure 6b-e
A Rag GTPase Dimer Code Defines the Regulation of mTORC1 by Amino Acids
Gollwitzer, Grützmacher et al.
Numerical Source Data Table
Figures 6b-e
Fig. 6b
p-TFEB/tubulin	Replicate 1	Replicate 2	Replicate 3	Replicate 4	Mean	SEM
WT +AA	0.899482	0.619722	1.24311	0.724785	0.871774	0.136563
WT –AA	0.0202127	0.164266	0.528171	0.0083259	0.180244	0.121269
WT –/+AA	0.644988	0.748223	1.15894	1.60069	1.03821	0.217882
RagA/D +AA	1.45446	1.03821	1.33753	1.3303	1.29013	0.0886608
RagA/D –AA	0.116314	0.166733	0.187407	0.070376	0.135207	0.0262657
RagA/D –/+AA	0.904683	0.980716	0.914125	0.679619	0.869786	0.0656079
RagB/D +AA	1.71282	1.77241	1.32408	1.40763	1.55423	0.11076
RagB/D –AA	1.47383	1.21945	1.21576	1.48413	1.34829	0.0754845
RagB/D –/+AA	2.15367	1.98559	0.897523	1.71072	1.68688	0.278504
Fig. 6c
TFEB (upper/lower band)	Replicate 1	Replicate 2	Replicate 3	Replicate 4	Mean	SEM
WT +AA	1.85222	0.945151	1.49764	2.09288	1.59697	0.249301
WT –AA	0.0125507	0.0531033	0.0427187	0.00293782	0.0278276	0.0119495
WT –/+AA	0.315735	1.00789	0.765649	0.951433	0.760176	0.156923
RagA/D +AA	3.14861	1.7766	2.25679	2.01234	2.29858	0.29982
RagA/D –AA	0.0242178	0.64624	0.111265	0	0.195431	0.152157
RagA/D –/+AA	0.839813	1.33832	1.72456	1.12411	1.2567	0.186398
RagB/D +AA	3.6956	1.36545	2.81455	3.51134	2.84674	0.528954
RagB/D –AA	0.81608	0.949474	1.57541	0.659241	1.00005	0.200746
RagB/D –/+AA	1.8305	1.16625	2.11657	2.85492	1.99206	0.349773
Fig. 6d
TFE3 (upper/lower band)	Replicate 1	Replicate 2	Replicate 3	Replicate 4	Mean	SEM
WT +AA	1.67073	0.844044	0.552031	2.36975	1.35914	0.411821
WT –AA	0.0228201	0.119866	0.0254055	0.02334	0.0478579	0.0240092
WT –/+AA	1.0469	0.810536	0.784721	0.476505	0.779665	0.117011
RagA/D +AA	1.97208	2.90038	1.85252	2.86173	2.39668	0.280831
RagA/D –AA	0.277862	0.459443	0.517391	0.626115	0.470203	0.0728275
RagA/D –/+AA	0.978304	1.39597	1.26381	0.792584	1.10767	0.136476
RagB/D +AA	1.53777	1.58998	1.51639	1.13543	1.44489	0.104305
RagB/D –AA	0.87822	0.464389	1.22166	1.19685	0.940277	0.176853
RagB/D –/+AA	1.13185	1.14053	1.53669	1.68403	1.37328	0.140158
Fig. 6e
p-S6K/S6K	Replicate 1	Replicate 2	Replicate 3	Replicate 4	Mean	SEM
WT +AA	2.96759	1.98446	3.04765	3.05444	2.76353	0.260439
WT –AA	0.0636897	0.469399	0.744947	0.366474	0.411127	0.140694
WT –/+AA	1.56715	1.74387	1.20571	1.59886	1.5289	0.114391
RagA/D +AA	1.16833	2.3572	1.10432	1.12391	1.43844	0.306546
RagA/D –AA	0.019393	0.0704285	0.378122	0.134699	0.150661	0.0794049
RagA/D –/+AA	0.591015	1.15086	0.454255	0.617337	0.703367	0.153387
RagB/D +AA	1.46125	0.88587	1.3821	1.46762	1.29921	0.139147
RagB/D –AA	0.37397	0.200964	0.803314	0.279018	0.414317	0.134404
RagB/D –/+AA	0.960113	0.630817	0.799012	0.762094	0.788009	0.0677752

## Sheet: Figure 6g
A Rag GTPase Dimer Code Defines the Regulation of mTORC1 by Amino Acids
Gollwitzer, Grützmacher et al.
Numerical Source Data Table
Figure 6g
mTOR/LAMP2 colocalization
(Manders' coefficient)
	Replicate 1									Replicate 2
	WT			RagA/D			RagB/D			WT			RagA/D			RagB/D
	+AA	–AA	–/+AA	+AA	–AA	–/+AA	+AA	–AA	–/+AA	+AA	–AA	–/+AA	+AA	–AA	–/+AA	+AA	–AA	–/+AA
	0.427	0.096	0.502	0.653	0.555	0.63	0.61	0.267	0.587	0.585	0.328	0.524	0.535	0.559	0.485	0.589	0.584	0.597
	0.431	0.121	0.567	0.337	0.364	0.659	0.675	0.309	0.657	0.455	0.286	0.419	0.486	0.253	0.502	0.654	0.415	0.446
	0.325	0.027	0.418	0.431	0.23	0.576	0.489	0.255	0.719	0.636	0.317	0.353	0.58	0.558	0.439	0.722	0.485	0.509
	0.305	0.379	0.413	0.72	0.206	0.814	0.775	0.663	0.669	0.522	0.383	0.559	0.592	0.538	0.48	0.588	0.56	0.606
	0.346	0.009	0.59	0.817	0.424	0.339	0.687	0.667	0.542	0.391	0.346	0.422	0.495	0.234	0.509	0.924	0.677	0.562
	0.228	0.368	0.586	0.623	0.466	0.635	0.445	0.464	0.559	0.5	0.235	0.448	0.521	0.371	0.559	0.599	0.603	0.533
	0.545	0.019	0.206	0.539	0.198	0.374	0.685	0.79	0.643	0.304	0.116	0.437	0.47	0.358	0.583	0.783	0.457	0.604
	0.509	0.196	0.456	0.531	0.339	0.767	0.589	0.429	0.475	0.462	0.302	0.548	0.593	0.338	0.369	0.645	0.397	0.518
	0.294	0.126	0.331	0.833	0.456	0.49	0.625	0.568	0.263	0.35	0.306	0.516	0.514	0.182	0.365	0.558	0.564	0.523
	0.597	0.355	0.469	0.698	0.287	0.44	0.789	0.624	0.666	0.419	0.151	0.447	0.617	0.259	0.578	0.627	0.458	0.577
	0.478	0.019	0.333	0.877	0.402	0.722	0.688	0.668	0.479	0.579	0.392	0.386	0.405	0.39	0.765	0.612	0.41	0.663
	0.461	0.225	0.472	0.556	0.74	0.419	0.59	0.468	0.567	0.628	0.314	0.31	0.634	0.354	0.51	0.508	0.619	0.647
	0.554	0.175	0.547	0.482	0.457	0.461	0.584	0.688	0.599	0.567	0.466	0.374	0.515	0.168	0.553	0.691	0.39	0.584
	0.395	0.327	0.513	0.777	0.344	0.574	0.619	0.697	0.401	0.657	0.185	0.285	0.552	0.22	0.391	0.503	0.637	0.66
	0.569	0.135	0.399	0.681	0.344	0.647	0.503	0.79	0.893	0.503	0.367	0.27	0.556	0.389	0.644	0.44	0.375	0.522
	0.489	0.325	0.558	0.774	0.358	0.605	0.711	0.62	0.621	0.619	0.222	0.455	0.521	0.406	0.448	0.542	0.628	0.539
	0.476	0.003	0.459	0.744	0.392	0.537	0.695	0.648	0.609	0.35	0.293	0.444	0.46	0.361	0.507	0.556	0.514	0.647
	0.267	0.352	0.262	0.826	0.256	0.75	0.562	0.517	0.647	0.59	0.442	0.381	0.422	0.29	0.494	0.525	0.635	0.665
	0.161	0.595	0.207	0.828	0.257	0.554	0.708	0.565	0.522	0.522	0.267	0.361	0.309	0.239	0.488	0.667	0.592	0.486
	0.302	0.473	0.248	0.675	0.513	0.544	0.624	0.619	0.566	0.543	0.458	0.46	0.52	0.375	0.487	0.712	0.328	0.452
	0.458	0.243	0.369	0.764	0.476	0.535	0.644	0.428	0.499	0.479	0.002	0.495	0.463	0.294	0.572	0.845	0.557	0.471
	0.246	0.071	0.507	0.697	0.331	0.682	0.771	0.499	0.516	0.423	0.241	0.478	0.438	0.2	0.664	0.372	0.666	0.482
	0.541	0.169	0.321	0.844	0.403	0.407	0.555	0.416	0.723	0.516	0.709	0.542	0.556	0.163	0.388	0.466	0.512	0.572
	0.46	0.363	0.524	0.568	0.277	0.656	0.549	0.344	0.739	0.565	0.439	0.498	0.72	0.223	0.451	0.604	0.574	0.428
	0.504	0.149	0.367	0.687	0.38	0.43	0.573	0.594	0.488	0.602	0.249	0.399	0.514	0.393	0.416	0.576	0.621	0.438
	0.44	0.273	0.514	0.613	0.126	0.472	0.626	0.313	0.65	0.691	0.205	0.468	0.465	0.406	0.406	0.602	0.66	0.584
	0.424	0.266	0.488	0.582	0.588	0.603	0.844	0.297	0.645	0.573	0.376	0.453	0.469	0.31	0.551	0.571	0.551	0.591
	0.506	0.245	0.133	0.559	0.43	0.34	0.598	0.422	0.681	0.616	0.192	0.542	0.546	0.223	0.384	0.663	0.427	0.621
	0.623	0.456	0.288	0.755	0.619	0.644	0.524	0.288	0.641	0.551	0.271	0.569	0.627	0.465	0.651	0.448	0.62	0.724
	0.441	0.317	0.244	0.779	0.351	0.46	0.64	0.538	0.382	0.65	0.389	0.482	0.612	0.496	0.541	0.57	0.634	0.431
	0.146	0.2	0.562	0.702	0.165	0.643	0.757	0.486	0.674	0.517	0.465	0.415	0.369	0.249	0.517	0.579	0.399	0.665
	0.386	0.134	0.531	0.58	0.127	0.632	0.548	0.509	0.742	0.373	0.362	0.463	0.635	0.261	0.467	0.535	0.515	0.508
	0.171	0.012	0.383	0.461	0.157	0.36	0.591	0.599	0.732	0.383	0.435	0.433	0.571	0.499	0.601	0.685	0.331	0.763
	0.3	0.296	0.402	0.652	0.559	0.474	0.65	0.572	0.671	0.43	0.559	0.534	0.574	0.331	0.454	0.72	0.354	0.558
	0.398	0.109	0.466	0.694	0.646	0.869	0.73	0.458	0.575	0.505	0.371	0.386	0.693	0.012	0.33	0.528	0.565	0.467
	0.405	0.132	0.065	0.578	0.448	0.641	0.727	0.609	0.703	0.519	0.233	0.413	0.446	0.209	0.601	0.464	0.601	0.648
	0.275	0.221	0.623	0.604	0.352	0.625	0.288	0.596	0.661	0.531	0.153	0.426	0.464	0.296	0.297	0.468	0.549	0.512
	0.503	0.219	0.337	0.549	0.602	0.604	0.372	0.739	0.652	0.347	0.302	0.468	0.463	0.364	0.358	0.783	0.659	0.591
	0.442	0.232	0.225	0.658	0.545	0.48	0.677	0.451	0.562	0.46	0.332	0.484	0.607	0.384	0.323	0.657	0.337	0.36
	0.59	0.212	0.455	0.537	0.568	0.421	0.688	0.516	0.686	0.42	0.371	0.461	0.418	0.339	0.426	0.51	0.52	0.568
										0.637	0.36	0.41	0.369	0.257	0.51	0.564	0.477	0.779
										0.641	0.168	0.241	0.541	0.267	0.468	0.514	0.39	0.446
										0.414	0.177	0.423	0.489	0.349	0.439	0.397	0.585	0.594
										0.546	0.524	0.423	0.572	0.208	0.699	0.438	0.484	0.756
										0.566	0.29	0.436	0.424	0.28	0.429	0.427	0.521	0.52
										0.399	0.27	0.627	0.333	0.361	0.356	0.532	0.567	0.631
										0.534	0.309	0.484	0.423	0.513	0.667	0.692	0.391	0.6
										0.658	0.182	0.45	0.513	0.542	0.545	0.648	0.581	0.528
										0.477	0.34	0.531	0.598	0.697	0.439	0.681	0.593	0.525
										0.542	0.377	0.416	0.587	0.392	0.541	0.54	0.416	0.607
n (individual cells)	40	40	40	40	40	40	40	40	40	50	50	50	50	50	50	50	50	50
Mean	0.41045	0.2161	0.4085	0.656625	0.39345	0.562875	0.625125	0.52475	0.60765	0.51494	0.31658	0.44498	0.51592	0.3365	0.49294	0.59048	0.5197	0.56616
SEM	0.0196951	0.0220931	0.0214899	0.0198007	0.0239314	0.0206694	0.0175721	0.0227251	0.0180941	0.0136614	0.0174062	0.0108235	0.0125108	0.0179077	0.014605	0.0161575	0.0143724	0.0129802
