# Supplementary material for: A Rag GTPase dimer code defines the regulation of mTORC1 by amino acids
Source: Nat Cell Biol. 2022 Sep 12;24(9):1394–406. doi: 10.1038/s41556-022-00976-y (PMC9481461; doi:10.1038/s41556-022-00976-y)
Supplement: Source Data Fig. 7 — Numerical source data. [file 41556_2022_976_MOESM17_ESM.xlsx]

## Sheet: Figure 7c
A Rag GTPase Dimer Code Defines the Regulation of mTORC1 by Amino Acids
Gollwitzer, Grützmacher et al.
Numerical Source Data Table
Figure 7c
p-TFEB/tubulin	Replicate 1	Replicate 2	Replicate 3	Mean	SEM
WT +AA	1.13741	1.43196	0.70416	1.09117	0.211365
WT –AA	0.0736694	0.00590435	0.249788	0.109787	0.0726825
RagA/D +AA	2.09488	0.974245	1.00755	1.35889	0.36812
RagA/D –AA	0.233588	0.0559763	0.126846	0.138803	0.0516196
RagBΔN/D +AA	1.52329	1.44668	1.31759	1.42919	0.0600216
RagBΔN/D -AA	0.236897	0.301535	0.325134	0.287855	0.0263741
RagB5mut/D +AA	1.7294	1.39147	1.29686	1.47257	0.131284
RagB5mut/D –AA	0.879316	0.663317	1.11534	0.885992	0.130531
RagB/D +AA	1.13166	1.91703	2.25624	1.76831	0.333045
RagB/D –AA	1.1849	1.53472	1.5161	1.41191	0.113631

## Sheet: Figure 7e
A Rag GTPase Dimer Code Defines the Regulation of mTORC1 by Amino Acids
Gollwitzer, Grützmacher et al.
Numerical Source Data Table
Figure 7e
mTOR/LAMP2 colocalization
(Manders' coefficient)
	Replicate 1								Replicate 2				Replicate 3
	RagA/D		RagBΔN/D		RagB(AQVHS)/D		RagB/D		RagBΔN/D		RagB(AQVHS)/D		RagBΔN/D		RagB(AQVHS)/D
	+AA	–AA	+AA	–AA	+AA	–AA	+AA	–AA	+AA	–AA	+AA	–AA	+AA	–AA	+AA	–AA
	0.765	0.76	0.769	0.616	0.71	0.664	0.766	0.656	0.798	0.107	0.641	0.506	0.369	0.454	0.444	0.527
	0.869	0.358	0.819	0.754	0.886	0.544	0.872	0.755	0.701	0.26	0.623	0.512	0.542	0.079	0.647	0.538
	0.826	0.617	0.815	0.788	0.79	0.826	0.489	0.605	0.595	0.062	0.515	0.287	0.499	0.356	0.542	0.414
	0.815	0.402	0.686	0.596	0.783	0.67	0.546	0.685	0.685	0.627	0.692	0.387	0.776	0.411	0.425	0.494
	0.76	0.588	0.694	0.8	0.909	0.716	0.726	0.767	0.543	0.439	0.676	0.287	0.764	0.462	0.461	0.83
	0.543	0.57	0.786	0.594	0.646	0.608	0.704	0.686	0.467	0.441	0.426	0.305	0.685	0.371	0.432	0.241
	0.725	0.741	0.808	0.628	0.633	0.635	0.903	0.686	0.726	0.72	0.44	0.67	0.481	0.194	0.554	0.448
	0.628	0.48	0.834	0.55	0.812	0.774	0.919	0.696	0.673	0.397	0.504	0.778	0.488	0.411	0.703	0.319
	0.664	0.849	0.736	0.683	0.584	0.555	0.786	0.748	0.871	0.49	0.663	0.553	0.813	0.331	0.729	0.513
	0.588	0.714	0.794	0.699	0.8	0.91	0.859	0.793	0.791	0.271	0.426	0.734	0.793	0.191	0.442	0.255
	0.835	0.774	0.745	0.398	0.511	0.754	0.679	0.661	0.693	0.486	0.626	0.591	0.546	0.376	0.651	0.366
	0.75	0.658	0.929	0.542	0.824	0.869	0.612	0.609	0.593	0.334	0.715	0.564	0.723	0.668	0.42	0.576
	0.645	0.585	0.619	0.513	0.728	0.939	0.749	0.731	0.539	0.493	0.351	0.648	0.594	0.431	0.399	0.352
	0.111	0.515	0.814	0.202	0.672	0.768	0.847	0.798	0.648	0.211	0.523	0.639	0.506	0.52	0.545	0.408
	0.521	0.773	0.659	0.767	0.592	0.784	0.531	0.618	0.68	0.383	0.732	0.523	0.651	0.371	0.542	0.53
	0.829	0.637	0.649	0.67	0.784	0.643	0.696	0.768	0.701	0.314	0.56	0.412	0.509	0.335	0.39	0.256
	0.758	0.79	0.702	0.647	0.732	0.664	0.829	0.928	0.553	0.594	0.763	0.619	0.604	0.458	0.563	0.591
	0.753	0.766	0.741	0.5	0.669	0.772	0.805	0.694	0.619	0.771	0.606	0.36	0.561	0.808	0.533	0.713
	0.738	0.519	0.823	0.606	0.696	0.699	0.652	0.695	0.766	0.594	0.758	0.255	0.786	0.304	0.447	0.719
	0.78	0.466	0.727	0.679	0.739	0.676	0.651	0.807	0.727	0.386	0.633	0.401	0.8	0.346	0.562	0.219
	0.721	0.479	0.775	0.703	0.715	0.672	0.798	0.683	0.871	0.446	0.492	0.431	0.584	0.488	0.472	0.476
	0.794	0.593	0.932	0.82	0.75	0.577	0.743	0.73	0.656	0.667	0.605	0.335	0.427	0.663	0.722	0.323
	0.642	0.558	0.761	0.712	0.685	0.775	0.661	0.686	0.588	0.439	0.423	0.442	0.734	0.35	0.512	0.413
	0.649	0.372	0.731	0.893	0.786	0.772	0.707	0.677	0.671	0.384	0.473	0.461	0.531	0.324	0.67	0.481
	0.68	0.583	0.8	0.658	0.709	0.812	0.903	0.531	0.767	0.387	0.51	0.687	0.505	0.344	0.474	0.33
	0.62	0.536	0.784	0.627	0.692	0.653	0.649	0.593	0.586	0.6	0.829	0.533	0.624	0.314	0.47	0.364
	0.825	0.49	0.82	0.814	0.712	0.644	0.619	0.831	0.586	0.363	0.48	0.567	0.68	0.502	0.495	0.622
	0.14	0.459	0.897	0.617	0.775	0.544	0.599	0.711	0.726	0.648	0.733	0.343	0.763	0.518	0.406	0.514
	0.678	0.172	0.7	0.818	0.584	0.808	0.767	0.697	0.564	0.767	0.502	0.553	0.611	0.467	0.558	0.546
	0.733	0.768	0.787	0.675	0.616	0.892	0.711	0.621	0.732	0.3	0.791	0.445	0.645	0.4	0.452	0.541
	0.723	0.515	0.711	0.527	0.774	0.755	0.748	0.692	0.567	0.341	0.76	0.403	0.6	0.345	0.561	0.422
	0.605	0.648	0.396	0.472	0.737	0.697	0.901	0.701	0.691	0.268	0.479	0.47	0.676	0.35	0.391	0.316
	0.727	0.747	0.833	0.679	0.718	0.814	0.866	0.653	0.457	0.419	0.735	0.553	0.577	0.575	0.54	0.602
	0.783	0.646	0.822	0.409	0.763	0.572	0.793	0.642	0.685	0.24	0.546	0.658	0.691	0.692	0.579	0.761
	0.673	0.292	0.741	0.731	0.69	0.717	0.766	0.741	0.849	0.162	0.507	0.838	0.721	0.233	0.689	0.422
	0.707	0.626	0.712	0.654	0.826	0.854	0.858	0.781	0.649	0.622	0.549	0.49	0.594	0.43	0.68	0.489
	0.846	0.124	0.792	0.863	0.798	0.571	0.729	0.709	0.496	0.364	0.478	0.447	0.847	0.432	0.477	0.477
	0.649	0.472	0.822	0.656	0.83	0.514	0.868	0.749	0.561	0.653	0.381	0.541	0.649	0.412	0.892	0.373
	0.831	0.341	0.691	0.707	0.713	0.735	0.905	0.635	0.667	0.519	0.441	0.331	0.523	0.379	0.45	0.382
	0.732	0.425	0.791	0.618	0.816	0.715	0.694	0.698	0.603	0.183	0.529	0.422	0.396	0.263	0.695	0.679
	0.704	0.386	0.778	0.591	0.641	0.726	0.779	0.745	0.764	0.42	0.358	0.755	0.339	0.559	0.416	0.504
	0.901	0.671	0.672	0.753	0.805	0.867	0.721	0.556	0.462	0.597	0.462	0.311	0.649	0.378	0.582	0.381
	0.813	0.607	0.603	0.74	0.757	0.612	0.767	0.289	0.589	0.328	0.683	0.547	0.571	0.314	0.566	0.298
	0.739	0.433	0.859	0.745	0.613	0.735	0.607	0.638	0.471	0.672	0.367	0.313	0.499	0.534	0.524	0.365
	0.658	0.644	0.799	0.673	0.854	0.511	0.464	0.499	0.75	0.489	0.477	0.386	0.592	0.379	0.447	0.425
	0.603	0.536	0.698	0.61	0.8	0.758	0.705	0.639	0.412	0.366	0.531	0.496	0.729	0.26	0.687	0.445
	0.786	0.312	0.801	0.579	0.757	0.741	0.797	0.746	0.57	0.541	0.533	0.657	0.632	0.563	0.633	0.459
	0.748	0.519	0.725	0.666	0.802	0.766	0.634	0.612	0.61	0.458	0.61	0.331	0.505	0.246	0.694	0.422
	0.668	0.499	0.633	0.633	0.796	0.7	0.792	0.618	0.462	0.535	0.688	0.331	0.483	0.282	0.486	0.637
	0.707	0.647	0.734	0.502	0.694	0.632	0.751	0.743	0.532	0.266	0.546	0.366	0.546	0.477	0.828	0.366
n (individual cells)	50	50	50	50	50	50	50	50	50	50	50	50	50	50	50	50
Mean	0.69976	0.55324	0.75498	0.64754	0.73416	0.71222	0.73846	0.68464	0.63926	0.43648	0.56742	0.48948	0.60826	0.407	0.54958	0.46288
SEM	0.0205307	0.0226563	0.0126601	0.017867	0.011768	0.0148864	0.0156731	0.0136666	0.0158741	0.0239139	0.0176246	0.0203592	0.0170788	0.0192984	0.0167014	0.0194538
