# Supplementary material for: A Rag GTPase dimer code defines the regulation of mTORC1 by amino acids
Source: Nat Cell Biol. 2022 Sep 12;24(9):1394–406. doi: 10.1038/s41556-022-00976-y (PMC9481461; doi:10.1038/s41556-022-00976-y)
Supplement: Source Data Extended Data Fig. 2 — Numerical source data. [file 41556_2022_976_MOESM21_ESM.xlsx]

## Sheet: Ext Data Fig 2b
A Rag GTPase Dimer Code Defines the Regulation of mTORC1 by Amino Acids
Gollwitzer, Grützmacher et al.
Numerical Source Data Table
Ext Data Fig 2b
mTOR/LAMP2 colocalization
(Manders' coefficient)
	Replicate 1
	WT	qKO1	qKO2
	0.555	0.443	0.583
	0.451	0.069	0.617
	0.646	0.352	0.586
	0.427	0.251	0.442
	0.792	0.199	0.68
	0.764	0.702	0.306
	0.586	0.253	0.315
	0.746	0.275	0.395
	0.48	0.167	0.206
	0.454	0.158	0.208
	0.549	0.241	0.372
	0.571	0.376	0.546
	0.682	0.291	0.323
	0.848	0.424	0.288
	0.511	0.301	0.511
	0.408	0.486	0.043
	0.424	0.441	0.571
	0.57	0.486	0.337
	0.724	0.542	0.168
	0.637	0.251	0.44
	0.811	0.244	0.456
	0.58	0.362	0.475
	0.388	0.299	0.355
	0.744	0.521	0.486
	0.396	0.219	0.119
	0.867	0.346	0.365
	0.563	0.768	0.189
	0.644	0.379	0.308
	0.613	0.421	0.214
	0.818	0.345	0.287
	0.674	0.663	0.411
	0.534	0.389	0.203
	0.543	0.09	0.513
	0.699	0.563	0.56
	0.448	0.475	0.543
	0.6	0.511	0.349
	0.591	0.184	0.569
	0.367	0.2	0.648
	0.408	0.287	0.458
	0.657	0.233	0.732
	0.634	0.442	0.35
	0.657	0.388	0.434
	0.773	0.367	0.512
	0.663	0.393	0.267
	0.586	0.723	0.22
	0.601	0.304	0.467
	0.685	0.179	0.22
	0.641	0.278	0.403
	0.68	0.465	0.372
	0.671	0.41	0.604
n (individual cells)	50	50	50
Mean	0.60722	0.36312	0.40052
SEM	0.0182225	0.0221686	0.0221608
