# Supplementary material for: A Rag GTPase dimer code defines the regulation of mTORC1 by amino acids
Source: Nat Cell Biol. 2022 Sep 12;24(9):1394–406. doi: 10.1038/s41556-022-00976-y (PMC9481461; doi:10.1038/s41556-022-00976-y)
Supplement: Source Data Extended Data Fig. 3 — Numerical source data. [file 41556_2022_976_MOESM23_ESM.xlsx]

## Sheet: Ext Data Fig 3b-e
A Rag GTPase Dimer Code Defines the Regulation of mTORC1 by Amino Acids
Gollwitzer, Grützmacher et al.
Numerical Source Data Table
Ext Data Fig 3b-e
Ext Data Fig 3b
p-TFEB/tubulin	Replicate 1	Replicate 2	Replicate 3	Mean	SEM
RagA/C +AA	0.603107	0.544732	0.618661	0.588833	0.0225034
RagA/D +AA	2.2123	2.40457	2.00921	2.20869	0.114145
Ext Data Fig 3c
TFEB (upper/lower band)	Replicate 1	Replicate 2	Replicate 3	Mean	SEM
RagA/C +AA	0.0907739	0.533406	0.331366	0.318516	0.127938
RagA/D +AA	4.57968	2.62418	4.55475	3.91954	0.64772
Ext Data Fig 3d
TFE3 (upper/lower band)	Replicate 1	Replicate 2	Replicate 3	Mean	SEM
RagA/C +AA	0.24258	0.0349742	0.283955	0.18717	0.0770293
RagA/D +AA	2.21306	3.4672	2.94891	2.87639	0.363849
Ext Data Fig 3e
p-S6K/S6K	Replicate 1	Replicate 2	Replicate 3	Mean	SEM
RagA/C +AA	1.13461	0.93494	1.09216	1.0539	0.06073
RagA/D +AA	1.06931	0.987093	0.861782	0.972729	0.0603377

## Sheet: Ext Data Fig 3g
A Rag GTPase Dimer Code Defines the Regulation of mTORC1 by Amino Acids
Gollwitzer, Grützmacher et al.
Numerical Source Data Table
Ext Data Fig 3g
mTOR/LAMP2 colocalization
(Manders' coefficient)
	Replicate 1		Replicate 2		Replicate 3
	RagA/C	RagA/D	RagA/C	RagA/D	RagA/C	RagA/D
	0.438	0.503	0.481	0.555	0.466	0.866
	0.332	0.652	0.804	0.593	0.504	0.642
	0.598	0.639	0.632	0.55	0.566	0.727
	0.344	0.708	0.482	0.611	0.544	0.631
	0.576	0.613	0.489	0.473	0.467	0.745
	0.51	0.471	0.457	0.552	0.501	0.714
	0.529	0.525	0.716	0.367	0.797	0.772
	0.723	0.579	0.317	0.654	0.682	0.72
	0.631	0.547	0.406	0.433	0.552	0.892
	0.424	0.678	0.356	0.628	0.391	0.627
	0.498	0.688	0.623	0.673	0.52	0.786
	0.6	0.565	0.692	0.516	0.422	0.635
	0.699	0.683	0.536	0.498	0.657	0.763
	0.392	0.692	0.439	0.554	0.371	0.801
	0.26	0.573	0.52	0.644	0.399	0.75
	0.562	0.619	0.502	0.68	0.214	0.66
	0.622	0.743	0.386	0.494	0.391	0.171
	0.409	0.478	0.438	0.579	0.584	0.651
	0.253	0.545	0.478	0.599	0.784	0.598
	0.542	0.77	0.32	0.706	0.611	0.709
	0.157	0.758	0.419	0.773	0.393	0.559
	0.462	0.792	0.569	0.616	0.564	0.728
	0.494	0.683	0.42	0.606	0.612	0.663
	0.349	0.672	0.512	0.736	0.456	0.804
	0.371	0.718	0.328	0.557	0.474	0.657
	0.501	0.689	0.484	0.841	0.604	0.7
	0.762	0.689	0.705	0.638	0.596	0.672
	0.277	0.318	0.622	0.584	0.486	0.803
	0.455	0.707	0.164	0.764	0.767	0.651
	0.598	0.703	0.407	0.463	0.701	0.86
	0.592	0.576	0.646	0.692	0.471	0.927
	0.615	0.725	0.336	0.597	0.843	0.894
	0.585	0.573	0.53	0.408	0.674	0.853
	0.655	0.834	0.361	0.724	0.748	0.843
	0.825	0.597	0.477	0.554	0.612	0.809
	0.548	0.54	0.402	0.662	0.607	0.852
	0.401	0.412	0.466	0.559	0.738	0.936
	0.5	0.5	0.681	0.586	0.705	0.504
	0.568	0.564	0.6	0.566	0.606	0.855
	0.47	0.536	0.384	0.633	0.646	0.498
	0.749	0.363	0.476	0.743	0.75	0.881
	0.373	0.459	0.401	0.65	0.681	0.832
	0.381	0.667	0.37	0.675	0.57	0.489
	0.265	0.506	0.694	0.518	0.319	0.565
	0.58	0.624	0.42	0.587	0.496	0.846
	0.687	0.385	0.623	0.724	0.872	0.729
	0.588	0.578	0.494	0.626	0.842	0.743
	0.426	0.752	0.403	0.584	0.672	0.92
	0.543	0.659	0.368	0.727	0.805	0.935
	0.689	0.744	0.597	0.702	0.883	0.846
n (individual cells)	50	50	50	50	50	50
Mean	0.50816	0.61188	0.48866	0.60908	0.59232	0.73428
SEM	0.0207527	0.0163874	0.0181574	0.0137937	0.0217189	0.0203359
