# Supplementary material for: A Rag GTPase dimer code defines the regulation of mTORC1 by amino acids
Source: Nat Cell Biol. 2022 Sep 12;24(9):1394–406. doi: 10.1038/s41556-022-00976-y (PMC9481461; doi:10.1038/s41556-022-00976-y)
Supplement: Source Data Extended Data Fig. 4 — Numerical source data. [file 41556_2022_976_MOESM25_ESM.xlsx]

## Sheet: Ext Data Fig 4c-f
A Rag GTPase Dimer Code Defines the Regulation of mTORC1 by Amino Acids
Gollwitzer, Grützmacher et al.
Numerical Source Data Table
Ext Data Fig 4c-f
Ext Data Fig 4c
Relative mTOR-Rag binding	Replicate 1	Replicate 2	Replicate 3	Mean	SEM
RagA/C	1.56411	2.54023	2.35928	2.15454	0.2998
RagA/D	2.55974	1.53737	1.69105	1.92939	0.318284
Ext Data Fig 4d
Relative Raptor-Rag binding	Replicate 1	Replicate 2	Replicate 3	Mean	SEM
RagA/C	1.86138	2.53922	2.12243	2.17435	0.197391
RagA/D	2.15797	3.85239	1.8832	2.63118	0.615733
Ext Data Fig 4e
Relative TFEB-Rag binding	Replicate 1	Replicate 2	Replicate 3	Mean	SEM
RagA/C	1.21042	2.27341	1.51103	1.66495	0.316362
RagA/D	2.99909	1.75163	3.09682	2.61585	0.433026
Ext Data Fig 4f
Relative TFE3-Rag binding	Replicate 1	Replicate 2	Replicate 3	Mean	SEM
RagA/C	1.65418	1.5468	2.16861	1.78986	0.191891
RagA/D	2.39493	2.52263	2.51625	2.47794	0.0415444
