# Supplementary material for: A Rag GTPase dimer code defines the regulation of mTORC1 by amino acids
Source: Nat Cell Biol. 2022 Sep 12;24(9):1394–406. doi: 10.1038/s41556-022-00976-y (PMC9481461; doi:10.1038/s41556-022-00976-y)
Supplement: Source Data Extended Data Fig. 6 — Numerical source data. [file 41556_2022_976_MOESM28_ESM.xlsx]

## Sheet: Ext Data Fig 6b
A Rag GTPase Dimer Code Defines the Regulation of mTORC1 by Amino Acids
Gollwitzer, Grützmacher et al.
Numerical Source Data Table
Ext Data Fig 6b
HA/LAMP2 colocalization
(Manders' coefficient)
	Replicate 1				Replicate 2
	RagA/C*	RagA/C T90N	RagA/C W115R	RagA/D*	RagA/C**	RagA/C T90N	RagA/C W115R	RagA/D**
	0.494	0.938	0.807	0.708	0.172	0.752	0.79	0.849
	0.531	0.752	0.616	0.649	0.52	0.784	0.751	0.516
	0.599	0.782	0.64	0.715	0.854	0.649	0.721	0.804
	0.409	0.143	0.813	0.695	0.746	0.553	0.329	0.774
	0.571	0.636	0.687	0.687	0.295	0.465	0.884	0.783
	0.695	0.822	0.81	0.547	0.427	0.446	0.743	0.74
	0.799	0.882	0.621	0.744	0.604	0.487	0.823	0.822
	0.564	0.407	0.589	0.734	0.677	0.856	0.809	0.79
	0.602	0.914	0.678	0.802	0.327	0.688	0.788	0.852
	0.827	0.679	0.466	0.808	0.544	0.348	0.726	0.813
	0.79	0.648	0.454	0.807	0.666	0.586	0.784	0.679
	0.378	0.877	0.929	0.901	0.477	0.352	0.563	0.636
	0.4	0.724	0.432	0.814	0.554	0.726	0.722	0.697
	0.567	0.809	0.888	0.654	0.589	0.335	0.77	0.773
	0.396	0.71	0.828	0.665	0.209	0.331	0.845	0.805
	0.287	0.831	0.875	0.725	0.405	0.103	0.58	0.541
	0.391	0.337	0.731	0.799	0.589	0.78	0.785	0.799
	0.703	0.821	0.691	0.805	0.538	0.699	0.797	0.782
	0.622	0.593	0.641	0.698	0.783	0.734	0.839	0.705
	0.733	0.707	0.699	0.816	0.417	0.754	0.857	0.768
	0.177	0.719	0.454	0.606	0.768	0.574	0.798	0.89
	0.677	0.546	0.751	0.928	0.682	0.409	0.829	0.853
	0.658	0.689	0.898	0.626	0.386	0.743	0.732	0.528
	0.24	0.836	0.784	0.39	0.417	0.754	0.772	0.379
	0.463	0.651	0.891	0.711	0.488	0.364	0.834	0.59
	0.338	0.327	0.58	0.766	0.695	0.706	0.921	0.455
	0.878	0.75	0.869	0.849	0.479	0.898	0.71	0.619
	0.574	0.493	0.838	0.735	0.68	0.853	0.538	0.754
	0.392	0.612	0.757	0.713	0.699	0.475	0.855	0.769
	0.652	0.754	0.631	0.706	0.454	0.605	0.886	0.476
	0.725	0.468	0.614	0.804	0.643	0.843	0.784	0.78
	0.691	0.611	0.803	0.771	0.722	0.795	0.754	0.782
	0.872	0.251	0.586	0.71	0.662	0.027	0.891	0.838
	0.556	0.765	0.799	0.647	0.639	0.678	0.927	0.794
	0.696	0.589	0.745	0.738	0.27	0.696	0.756	0.655
	0.772	0.672	0.744	0.767	0.667	0.678	0.783	0.752
	0.554	0.644	0.584	0.645	0.531	0.633	0.77	0.828
	0.634	0.59	0.726	0.855	0.681	0.856	0.873	0.842
	0.748	0.207	0.735	0.907	0.631	0.887	0.796	0.785
	0.792	0.861	0.5	0.848	0.643	0.611	0.824	0.645
	0.078	0.782	0.462	0.602	0.609	0.685	0.741	0.698
	0.744	0.618	0.672	0.796	0.667	0.764	0.703	0.546
	0.651	0.404	0.853	0.71	0.372	0.769	0.799	0.783
	0.609	0.839	0.801	0.777	0.832	0.868	0.796	0.692
	0.751	0.439	0.44	0.667	0.642	0.491	0.647	0.849
	0.404	0.069	0.505	0.817	0.018	0.658	0.732	0.773
	0.206	0.804	0.836	0.778	0.341	0.515	0.828	0.628
	0.573	0.621	0.826	0.233	0.787	0.669	0.801	0.719
	0.689	0.806	0.616	0.821	0.73	0.903	0.788	0.669
	0.041	0.686	0.583	0.785	0.665	0.308	0.722	0.722
n (individual cells)	50	50	50	50	50	50	50	50
Mean	0.56386	0.6423	0.69556	0.72962	0.55786	0.62286	0.76992	0.72042
SEM	0.0285093	0.0288273	0.0197886	0.016946	0.0254621	0.0287807	0.0144803	0.0165689
* Data also plotted as Replicate #3 of Fig. 3b (shown in Reviewer Fig. 4b)
** Data also plotted as Replicate #2 of Fig. 3b (shown in Reviewer Fig. 4a)
