# Supplementary material for: A Rag GTPase dimer code defines the regulation of mTORC1 by amino acids
Source: Nat Cell Biol. 2022 Sep 12;24(9):1394–406. doi: 10.1038/s41556-022-00976-y (PMC9481461; doi:10.1038/s41556-022-00976-y)
Supplement: Source Data Extended Data Fig. 7 — Numerical source data. [file 41556_2022_976_MOESM30_ESM.xlsx]

## Sheet: Ext Data Fig 7b-e
A Rag GTPase Dimer Code Defines the Regulation of mTORC1 by Amino Acids
Gollwitzer, Grützmacher et al.
Numerical Source Data Table
Ext Data Fig 7b-e
Ext Data Fig. 7b
p-TFEB/tubulin	Replicate 1	Replicate 2	Replicate 3	Mean	SEM
WT +AA	0.786817	1.19827	1.38858	1.12455	0.177581
WT –AA	0.0829746	0.0145396	0.00361888	0.033711	0.0248327
RagA/D +AA	2.26387	1.2715	1.94849	1.82796	0.292744
RagA/D –AA	0.341441	0.00940288	0.157372	0.169405	0.0960397
RagB/D +AA	1.51094	2.14987	1.61333	1.75805	0.198127
RagB/D –AA	1.08697	1.31116	0.890526	1.09622	0.121514
Ext Data Fig. 7c
TFEB (upper/lower band)	Replicate 1	Replicate 2	Replicate 3	Mean	SEM
WT +AA	2.60952	1.04175	1.15241	1.60122	0.505157
WT –AA	0.0244879	0.00183264	0.00481276	0.0103778	0.00710733
RagA/D +AA	4.26438	2.53488	2.24249	3.01392	0.630904
RagA/D –AA	0.0279311	0.269969	0.184514	0.160805	0.0708689
RagB/D +AA	3.7007	1.74881	1.73511	2.39487	0.652926
RagB/D –AA	1.22569	1.52326	1.07179	1.27358	0.132508
Ext Data Fig. 7d
TFE3 (upper/lower band)	Replicate 1	Replicate 2	Replicate 3	Mean	SEM
WT +AA	2.862	3.06016	3.64885	3.19034	0.236284
WT –AA	0.0221292	0	0	0.00737641	0.00737641
RagA/D +AA	4.40115	7.79562	3.87526	5.35735	1.22855
RagA/D –AA	0.428357	0.247227	0.247076	0.307553	0.0604018
RagB/D +AA	2.59747	2.34945	1.73613	2.22768	0.255991
RagB/D –AA	0.879616	0.484288	0.65346	0.672455	0.114516
Ext Data Fig. 7e
p-S6K/S6K	Replicate 1	Replicate 2	Replicate 3	Mean	SEM
WT +AA	2.26011	3.01999	1.7277	2.33594	0.374974
WT –AA	0.188887	0.00113721	0.03831	0.0761113	0.0573997
RagA/D +AA	1.82367	1.64645	1.98383	1.81798	0.0974369
RagA/D –AA	0.0221292	0.0301892	0.0189136	0.023744	0.00335363
RagB/D +AA	1.17881	1.95044	1.31277	1.48067	0.238045
RagB/D –AA	0.0556059	0.153774	0.156805	0.122062	0.0332395

## Sheet: Ext Data Fig 7g
A Rag GTPase Dimer Code Defines the Regulation of mTORC1 by Amino Acids
Gollwitzer, Grützmacher et al.
Numerical Source Data Table
Ext Data Fig 7g
mTOR/LAMP2 colocalization
(Manders' coefficient)
	Replicate 1
	RagA/D		RagB/D
	+AA	–AA	+AA	–AA
	0.728	0.406	0.532	0.383
	0.819	0.37	0.411	0.502
	0.525	0.383	0.524	0.558
	0.714	0.442	0.421	0.426
	0.772	0.707	0.539	0.5
	0.754	0.341	0.61	0.799
	0.715	0.118	0.523	0.583
	0.499	0.112	0.664	0.576
	0.554	0.149	0.47	0.465
	0.647	0.229	0.641	0.434
	0.543	0.634	0.361	0.598
	0.513	0.314	0.39	0.526
	0.482	0.262	0.443	0.43
	0.788	0.54	0.516	0.72
	0.592	0.526	0.665	0.446
	0.62	0.164	0.556	0.473
	0.687	0.538	0.596	0.306
	0.492	0.371	0.577	0.806
	0.726	0.456	0.592	0.502
	0.646	0.546	0.304	0.533
	0.748	0.489	0.638	0.563
	0.686	0.558	0.542	0.591
	0.649	0.434	0.718	0.657
	0.569	0.33	0.654	0.307
	0.754	0.475	0.324	0.358
	0.548	0.518	0.768	0.452
	0.663	0.601	0.614	0.628
	0.512	0.388	0.654	0.535
	0.553	0.455	0.551	0.34
	0.691	0.364	0.623	0.31
	0.683	0.536	0.661	0.244
	0.729	0.674	0.316	0.553
	0.711	0.529	0.661	0.748
	0.548	0.422	0.716	0.695
	0.666	0.703	0.515	0.646
	0.598	0.321	0.453	0.59
	0.645	0.696	0.411	0.391
	0.732	0.557	0.404	0.455
	0.752	0.663	0.602	0.27
	0.468	0.494	0.861	0.405
	0.727	0.737	0.474	0.448
	0.595	0.394	0.475	0.501
	0.473	0.448	0.436	0.452
	0.682	0.494	0.602	0.527
	0.666	0.627	0.382	0.638
	0.606	0.443	0.787	0.387
	0.77	0.394	0.397	0.445
	0.624	0.345	0.471	0.559
	0.745	0.39	0.454	0.417
	0.865	0.296	0.572	0.745
n (individual cells)	50	50	50	50
Mean	0.64948	0.44766	0.54142	0.50846
SEM	0.0141086	0.0216939	0.0179785	0.0190189
